# Supplementary material for: DNA Double-Strand Breaks Induced in Human Cells by Twelve Metallic Species: Quantitative Inter-Comparisons and Influence of the ATM Protein
Source: Biomolecules. 2021 Oct 5;11(10):1462. doi: 10.3390/biom11101462 (PMC8533583; doi:10.3390/biom11101462)
Supplement: Supplementary file 1 [file biomolecules-11-01462-s001.zip]

Archive with 1 entries (1 files):
- biomolecules-1361012-supplementary.pdf
